# Supplementary material for: Peptidylprolyl Isomerases as In Vivo Carriers for Drugs That Target Various Intracellular Entities
Source: Biomolecules. 2017 Sep 29;7(4):72. doi: 10.3390/biom7040072 (PMC5745455; doi:10.3390/biom7040072)
Supplement: Supplementary file 1 [file biomolecules-07-00072-s001.zip]

Archive with 2 entries (2 files):
- Supplementary/biomolecules-224310-supplementary.pdf
- Supplementary/Supplementary_Figure-8A-sizeup.jpg
